# Supplementary material for: Flares and Predicting Factors of Flares in Patients with Systemic Lupus Erythematosus Associated with Different Doses and Types of COVID-19 Vaccines
Source: Vaccines (Basel). 2024 Dec 12;12(12):1399. doi: 10.3390/vaccines12121399 (PMC11728829; doi:10.3390/vaccines12121399)
Supplement: Supplementary file 1 [file vaccines-12-01399-s001.zip]

Archive with 1 entries (1 files):
- vaccines-3308054-supplementary.pdf
